# Supplementary material for: Normative Data of the EORTC QLQ-C30 For the German Population: A Population-Based Survey
Source: PLoS One. 2013 Sep 10;8(9):e74149. doi: 10.1371/journal.pone.0074149 (PMC3769241; doi:10.1371/journal.pone.0074149)
Supplement: Table S1 — Interactive Excel Sheet for age adjustment of the normative data (5-years age categories). (XLS) [file pone.0074149.s001.xls]

## Sheet: ref data women
Women: age structure of the Luebeck cohort
						Data for the female population in Germany
16-19 years		81				published in PLOS One 2013
20-24 years		172				Waldmann, Schubert and Katalinic
25-29 years		176				Normative data EORTC QLQ-C30 for the German population
30-34 years		162
35-39 years		153
40-44 years		219
45-49 years		270
50-54 years		231
55-59 years		184
60-64 years		210
65-69 years		203
70-74 years		258
75-79 years		180
80-84 years		115
85+ years		20
Total		2634
		16-19 years	20-24 years	25-29 years	30-34 years	35-39 years	40-44 years	45-49 years	50-54 years	55-59 years	60-64 years	65-69 years	70-74 years	75-79 years	80-84 years	85+ years	Total
Global Quality of Life		70.9877	73.4496	68.7973	69.1146	69.2434	69.2248	66.76	63.8768	62.2905	65.024	65.9167	63.8562	56.5196	50.1529	45.8333	65.4
Functioning scales
Physical		92.037	91.8217	93.7879	92.2222	90.8896	91.3685	88.5006	82.8283	82.207	82.0397	79.8342	77.0188	67.6512	58.7281	56	83.6
Role		91.4583	86.4341	84.7538	85.3909	82.5658	84.633	81.1029	75.6854	74.0437	76.7145	77.9436	74.8016	65.5367	55.2632	52.5	78.1
Emotional		66.4266	67.3288	61.1742	65.1656	66.1765	65.9659	63.7237	63.5402	60.5893	71.9709	73.6457	74.6202	70.0186	68.4276	62.6389	67.2
Cognitive		85.5967	85.9496	85.2273	88.4058	82.5708	84.9388	81.5985	82.0346	80.2947	86.5079	87.8109	84.2448	78.4644	78.6136	75	83.7
Social		90.9465	90.5039	86.553	83.6439	81.2636	82.4924	80.6072	78.355	78.4259	83.254	82.9187	81.6406	74.3948	65.9226	66.6667	81.3
Symptom scales
Fatigue		35.1852	32.1705	34.6591	30.2812	33.3696	29.5107	32.7964	33.646	34.7298	29.7354	28.6622	33.2026	42.4581	47.5418	58.8889	33.7
Nausea / Vomiting		5.34979	5.13566	6.81818	4.62963	4.3573	4.20489	3.9653	5.86957	5.46448	3.80952	3.64842	3.85621	4.93482	6.0472	7.5	4.8
Pain		19.5473	21.0271	21.1174	21.1934	26.0349	22.6027	28.3951	32.7561	33.5155	32.1429	31.0945	34.4358	44.6296	49.8538	55.8333	30.2
Single items
Dyspnoea		8.75	9.49612	8.90152	6.99588	9.05077	9.63303	14.1264	18.1818	19.6721	17.0654	20.7297	26.087	25.4682	37.1345	33.3333	16.8
Insomnia		22.2222	21.124	23.2955	23.6626	24.183	23.8532	29.4919	35.7864	41.9414	33.9683	34.3333	35.958	40.1852	40.9357	60	31.4
Appetite loss		9.0535	11.2403	12.1905	6.99588	7.45614	5.65749	8.92193	9.27536	9.65392	6.53907	7.46269	6.40523	12.9213	16.5192	26.6667	9.1
Constipation		6.99588	5.81395	4.54545	6.79012	5.48246	4.12844	5.57621	8.87918	9.28962	7.61905	8.12604	11.8954	16.1111	17.9941	26.6667	8.5
Diarrhoea		11.5226	10.0775	10.6061	9.93789	9.15033	6.88073	9.66543	9.85507	8.47145	10.3175	7.62852	9.24479	11.8644	10.7143	11.6667	9.6
Financial difficulties		5.41667	6.00775	6.13027	10.352	10.307	9.78593	15.1741	16.087	18.4358	14.2857	13.7645	14.1927	15.4426	22.8228	12.2807	13

## Sheet: ref data w acc to your age gr
Women: age structure of the Luebeck cohort
			your data			These values represent reference QoL data, if the age structure of the reference
16-19 years		81	0			population would have been the same as in the comparison group (your data).
20-24 years		172	0
25-29 years		176	0			see also: Hjermstad et al. Eur J Cancer 1998; 34:1381-1389.
30-34 years		162	0
35-39 years		153	0
40-44 years		219	0			Just fill in the number of persons per 5-yrs age group in your cohort
45-49 years		270	0			(D3:D17) and the ref data will be generated automatically.
50-54 years		231	0
55-59 years		184	0
60-64 years		210	0
65-69 years		203	0
70-74 years		258	0
75-79 years		180	0
80-84 years		115	0
85+ years		20	0
Total		2634	0
		16-19 years	20-24 years	25-29 years	30-34 years	35-39 years	40-44 years	45-49 years	50-54 years	55-59 years	60-64 years	65-69 years	70-74 years	75-79 years	80-84 years	85+ years	ref data
Global Quality of Life		0	0	0	0	0	0	0	0	0	0	0	0	0	0	0	#DIV/0!
Functioning scales
Physical		0	0	0	0	0	0	0	0	0	0	0	0	0	0	0	#DIV/0!
Role		0	0	0	0	0	0	0	0	0	0	0	0	0	0	0	#DIV/0!
Emotional		0	0	0	0	0	0	0	0	0	0	0	0	0	0	0	#DIV/0!
Cognitive		0	0	0	0	0	0	0	0	0	0	0	0	0	0	0	#DIV/0!
Social		0	0	0	0	0	0	0	0	0	0	0	0	0	0	0	#DIV/0!
Symptom scales
Fatigue		0	0	0	0	0	0	0	0	0	0	0	0	0	0	0	#DIV/0!
Nausea / Vomiting		0	0	0	0	0	0	0	0	0	0	0	0	0	0	0	#DIV/0!
Pain		0	0	0	0	0	0	0	0	0	0	0	0	0	0	0	#DIV/0!
Single items
Dyspnoea		0	0	0	0	0	0	0	0	0	0	0	0	0	0	0	#DIV/0!
Insomnia		0	0	0	0	0	0	0	0	0	0	0	0	0	0	0	#DIV/0!
Appetite loss		0	0	0	0	0	0	0	0	0	0	0	0	0	0	0	#DIV/0!
Constipation		0	0	0	0	0	0	0	0	0	0	0	0	0	0	0	#DIV/0!
Diarrhoea		0	0	0	0	0	0	0	0	0	0	0	0	0	0	0	#DIV/0!
Financial difficulties		0	0	0	0	0	0	0	0	0	0	0	0	0	0	0	#DIV/0!

## Sheet: ref data men
Men: age structure of the Luebeck cohort
						Data for the male population in Germany
16-19 years		93				published in PLOS One 2013
20-24 years		116				Waldmann, Schubert and Katalinic
25-29 years		110				Normative data EORTC QLQ-C30 for the German population
30-34 years		115
35-39 years		116
40-44 years		138
45-49 years		191
50-54 years		169
55-59 years		180
60-64 years		179
65-69 years		183
70-74 years		220
75-79 years		147
80-84 years		80
85+ years		13
Total		2050
		16-19 years	20-24 years	25-29 years	30-34 years	35-39 years	40-44 years	45-49 years	50-54 years	55-59 years	60-64 years	65-69 years	70-74 years	75-79 years	80-84 years	85+ years	Total
Global Quality of Life		79.9283	75.0725	74.0826	72.5146	70.9064	62.9289	67.5485	65.4762	64.9813	65.678	66.1111	67.1254	61.7371	55.7692	54.8611	67.4
Functioning scales
Physical		95.1971	94.4253	95.2121	94.0351	96.5072	91.3382	90.9397	90.4365	87.4532	82.5936	83.3981	83.5398	73.5616	63.5865	60	87
Role		89.9642	89.0805	92.5758	89.3275	86.087	83.09	80.6738	81.6468	79.1902	79.4944	77.6536	79.5107	67.931	59.7046	46.1538	80.7
Emotional		80.2867	71.3362	69.9286	72.1979	68.7135	63.174	70.5614	70.1554	69.3979	73.1273	78.2407	79.7747	71.8726	72.7145	65.9722	72.4
Cognitive		90.1434	85.7759	88.0734	85.8187	88.0117	82.7206	85.9788	84.127	83.054	86.1423	83.9779	81.3364	75.1157	74.4726	69.4444	83.8
Social		93.5484	91.2356	90.6728	88.1579	86.9883	81.3725	85.3616	85.2183	80.6331	80.618	80.663	83.871	73.2394	69.8312	62.5	83.3
Symptom scales
Fatigue		23.5364	27.2031	24.2424	24.8538	25.0242	31.7924	26.2707	29.4312	29.702	27.8714	26.7593	27.4975	38.1226	42.6864	46.1538	28.8
Nausea / Vomiting		4.6595	4.5977	2.12121	4.97076	2.17391	6.81265	2.49554	3.76984	4.00372	2.34082	2.11786	2.75229	3.33333	4.21941	3.84615	3.5
Pain		14.8746	19.9713	12.8788	16.9591	18.8406	23.8443	25.1754	27.2189	31.367	27.1881	25.7407	25.4947	35.3881	39.2405	43.5897	25.2
Single items
Dyspnoea		5.37634	3.16092	6.36364	8.18713	6.37681	11.6788	10.8156	12.3016	15.5431	20.2652	21.547	22.0183	27.6256	32.9114	35.8974	15.3
Insomnia		12.1864	22.4138	18.3486	15.7895	17.3913	29.6837	20.4991	26.5469	30.5243	28.2772	23.5727	23.0887	28.7356	24.8945	20.5128	23.7
Appetite loss		11.4695	6.6092	5.75758	7.30994	3.47826	12.4088	4.81283	7.53968	8.93855	8.2397	6.2963	5.35168	8.96552	11.8143	17.9487	7.6
Constipation		3.22581	3.44828	0.925926	3.50877	1.73913	7.05596	4.25532	5.75397	4.09683	5.46139	5.52486	6.57492	14.4828	19.4093	20.5128	6
Diarrhoea		7.16846	11.7816	8.25688	7.01754	9.06433	14.5679	12.5887	11.5079	8.00745	8.85122	7.18232	8.02469	10.0939	7.173	8.33333	9.5
Financial difficulties		3.58423	5.74713	4.28135	9.35673	6.72515	12.9902	9.21986	12.3752	15.5431	16.4794	14.0741	13.7346	17.4825	18.5654	16.6667	12

## Sheet: ref data men acc to your age gr
Men: age structure of the Luebeck cohort
			your data			These values represent reference QoL data, if the age structure of the reference
16-19 years		93	0			population would have been the same as in the comparison group (your data).
20-24 years		116	0
25-29 years		110	0			see also: Hjermstad et al. Eur J Cancer 1998; 34:1381-1389.
30-34 years		115	0
35-39 years		116	0
40-44 years		138	0			Just fill in the number of persons per 5-yrs age group in your cohort
45-49 years		191	0			(D3:D17) and the ref data will be generated automatically.
50-54 years		169	0
55-59 years		180	0
60-64 years		179	0
65-69 years		183	0
70-74 years		220	0
75-79 years		147	0
80-84 years		80	0
85+ years		13	0
Total		2050	0
		16-19 years	20-24 years	25-29 years	30-34 years	35-39 years	40-44 years	45-49 years	50-54 years	55-59 years	60-64 years	65-69 years	70-74 years	75-79 years	80-84 years	85+ years	ref data
Global Quality of Life		0	0	0	0	0	0	0	0	0	0	0	0	0	0	0	#DIV/0!
Functioning scales		0	0	0	0	0	0	0	0	0	0	0	0	0	0	0
Physical		0	0	0	0	0	0	0	0	0	0	0	0	0	0	0	#DIV/0!
Role		0	0	0	0	0	0	0	0	0	0	0	0	0	0	0	#DIV/0!
Emotional		0	0	0	0	0	0	0	0	0	0	0	0	0	0	0	#DIV/0!
Cognitive		0	0	0	0	0	0	0	0	0	0	0	0	0	0	0	#DIV/0!
Social		0	0	0	0	0	0	0	0	0	0	0	0	0	0	0	#DIV/0!
Symptom scales
Fatigue		0	0	0	0	0	0	0	0	0	0	0	0	0	0	0	#DIV/0!
Nausea / Vomiting		0	0	0	0	0	0	0	0	0	0	0	0	0	0	0	#DIV/0!
Pain		0	0	0	0	0	0	0	0	0	0	0	0	0	0	0	#DIV/0!
Single items
Dyspnoea		0	0	0	0	0	0	0	0	0	0	0	0	0	0	0	#DIV/0!
Insomnia		0	0	0	0	0	0	0	0	0	0	0	0	0	0	0	#DIV/0!
Appetite loss		0	0	0	0	0	0	0	0	0	0	0	0	0	0	0	#DIV/0!
Constipation		0	0	0	0	0	0	0	0	0	0	0	0	0	0	0	#DIV/0!
Diarrhoea		0	0	0	0	0	0	0	0	0	0	0	0	0	0	0	#DIV/0!
Financial difficulties		0	0	0	0	0	0	0	0	0	0	0	0	0	0	0	#DIV/0!
