# Supplementary material for: Normative Data of the EORTC QLQ-C30 For the German Population: A Population-Based Survey
Source: PLoS One. 2013 Sep 10;8(9):e74149. doi: 10.1371/journal.pone.0074149 (PMC3769241; doi:10.1371/journal.pone.0074149)
Supplement: Table S2 — Interactive Excel Sheet for age adjustment of the normative data (10-years age categories). (XLS) [file pone.0074149.s002.xls]

## Sheet: ref data women
Women: age structure of the Luebeck cohort
						Data for the female population in Germany
16-19 years		81				published in PLOS One 2013
20-29 years		348				Waldmann, Schubert and Katalinic
30-39 years		315				Normative data EORTC QLQ-C30 for the German population
40-49 years		489
50-59 years		415
60-69 years		413
70-79 years		438
80+ years		135
Total		2634
		16-19 years	20-29 years	30-39 years	40-49 years	50-59 years	60-69 years	70-79 years	80+ years	Total
Global Quality of Life		70.9877	71.0967	69.1774	67.8571	63.1826	65.4616	60.9216	49.4832	65.4
Functioning scales
Physical		92.037	92.8161	91.575	89.7844	82.5545	80.9611	73.1336	58.3209	83.6
Role		91.4583	85.5843	84.0234	82.6831	74.9597	77.3171	70.979	54.8507	78.1
Emotional		66.4266	64.2162	65.6582	64.7274	62.2438	72.7899	72.7267	67.5505	67.2
Cognitive		85.5967	85.5843	85.5626	83.0938	81.2702	87.1452	81.874	78.0702	83.7
Social		90.9465	88.5057	82.4841	81.4511	78.3861	83.09	78.659	66.0354	81.3
Symptom scales
Fatigue		35.1852	33.4291	31.7813	31.3256	34.1251	29.2106	37.02	49.2481	33.7
Nausea / Vomiting		5.34979	5.98659	4.49735	4.07255	5.69007	3.73074	4.30108	6.26566	4.8
Pain		19.5473	21.0728	23.545	25.801	33.0918	31.6302	38.6346	50.7463	30.2
Single items
Dyspnoea		8.75	9.1954	7.98722	12.115	18.8406	18.8618	25.8314	36.5672	16.8
Insomnia		22.2222	22.2222	23.9153	26.9678	38.4988	34.1463	37.7112	43.7811	31.4
Appetite loss		9.0535	11.7195	7.21868	7.46064	9.4431	6.99187	9.08391	18.0451	9.1
Constipation		6.99588	5.17241	6.15711	4.92813	9.06149	7.86699	13.6398	19.2982	8.5
Diarrhoea		11.5226	10.3448	9.55414	8.41889	9.24574	9.00243	10.3156	10.8586	9.6
Financial difficulties		5.41667	6.06936	10.3301	12.7572	17.1149	14.0308	14.7036	21.2821	13

## Sheet: ref data w acc to your age gr
Women: age structure
		ref data	your data			These values represent reference QoL data, if the age structure of the reference
16-19 years		81	0			population would have been the same as in the comparison group (your data).
20-29 years		348	0
30-39 years		315	0			see also: Hjermstad et al. Eur J Cancer 1998; 34:1381-1389.
40-49 years		489	0
50-59 years		415	0
60-69 years		413	0			Just fill in the number of persons per age group in your cohort
70-79 years		438	0			(D3:D10) and the ref data will be generated automatically.
80+ years		135	0
Total		2634	0
		16-19 years	20-29 years	30-39 years	40-49 years	50-59 years	60-69 years	70-79 years	80+ years	ref data
Global Quality of Life		0	0	0	0	0	0	0	0	#DIV/0!
Functioning scales
Physical		0	0	0	0	0	0	0	0	#DIV/0!
Role		0	0	0	0	0	0	0	0	#DIV/0!
Emotional		0	0	0	0	0	0	0	0	#DIV/0!
Cognitive		0	0	0	0	0	0	0	0	#DIV/0!
Social		0	0	0	0	0	0	0	0	#DIV/0!
Symptom scales
Fatigue		0	0	0	0	0	0	0	0	#DIV/0!
Nausea / Vomiting		0	0	0	0	0	0	0	0	#DIV/0!
Pain		0	0	0	0	0	0	0	0	#DIV/0!
Single items
Dyspnoea		0	0	0	0	0	0	0	0	#DIV/0!
Insomnia		0	0	0	0	0	0	0	0	#DIV/0!
Appetite loss		0	0	0	0	0	0	0	0	#DIV/0!
Constipation		0	0	0	0	0	0	0	0	#DIV/0!
Diarrhoea		0	0	0	0	0	0	0	0	#DIV/0!
Financial difficulties		0	0	0	0	0	0	0	0	#DIV/0!

## Sheet: ref data men
Men: age structure of the Luebeck cohort
						Data for the male population in Germany
16-19 years		93				published in PLOS One 2013
20-29 years		226				Waldmann, Schubert and Katalinic
30-39 years		231				Normative data EORTC QLQ-C30 for the German population
40-49 years		329
50-59 years		349
60-69 years		362
70-79 years		367
80+ years		93
Total		2050
		16-19 years	20-29 years	30-39 years	40-49 years	50-59 years	60-69 years	70-79 years	80+ years	Total
Global Quality of Life		79.9283	74.5908	71.7105	65.6154	65.2216	65.8964	65	55.6481	67.4
Functioning scales
Physical		95.1971	94.8083	95.2766	91.1077	88.9017	82.9981	79.5375	63.0797	87
Role		89.9642	90.7817	87.7001	81.6923	80.3865	78.5714	74.8852	57.7899	80.7
Emotional		80.2867	70.6543	70.4557	67.4701	69.7646	75.6983	76.6358	71.8254	72.4
Cognitive		90.1434	86.8889	86.9152	84.6154	83.5735	85.0511	78.855	73.8095	83.8
Social		93.5484	90.963	87.5731	83.6923	82.853	80.6407	79.6657	68.8645	83.3
Symptom scales
Fatigue		23.5364	25.762	24.9393	28.5983	29.5709	27.3122	31.7417	43.1763	28.8
Nausea / Vomiting		4.6595	3.39233	3.56623	4.32099	3.89049	2.22841	2.98439	4.16667	3.5
Pain		14.8746	16.5192	17.9039	24.6177	29.3468	26.4624	29.4521	39.8551	25.2
Single items
Dyspnoea		5.37634	4.71976	7.27802	11.1795	13.9692	20.915	24.2674	33.3333	15.3
Insomnia		12.1864	20.4444	16.5939	24.3827	28.599	25.9053	25.3444	24.2754	23.7
Appetite loss		11.4695	6.19469	5.38574	8.02469	8.26129	7.26257	6.79522	12.6812	7.6
Constipation		3.22581	2.23214	2.62009	5.4359	4.89914	5.49348	9.7337	19.5652	6
Diarrhoea		7.16846	10.0741	8.04094	13.4159	9.70221	8.00745	8.84544	7.32601	9.5
Financial difficulties		3.58423	5.03704	8.04094	10.8025	14.0097	15.27	15.2275	18.315	12

## Sheet: ref data men acc to your age gr
Men: age structure
		ref data	your data			These values represent reference QoL data, if the age structure of the reference
16-19 years		93	0			population would have been the same as in the comparison group (your data).
20-29 years		226	0
30-39 years		231	0			see also: Hjermstad et al. Eur J Cancer 1998; 34:1381-1389.
40-49 years		329	0
50-59 years		349	0
60-69 years		362	0			Just fill in the number of persons per age group in your cohort
70-79 years		367	0			(D3:D10) and the ref data will be generated automatically.
80+ years		93	0
Total		2050	0
		16-19 years	20-29 years	30-39 years	40-49 years	50-59 years	60-69 years	70-79 years	80+ years	ref data
Global Quality of Life		0	0	0	0	0	0	0	0	#DIV/0!
Functioning scales
Physical		0	0	0	0	0	0	0	0	#DIV/0!
Role		0	0	0	0	0	0	0	0	#DIV/0!
Emotional		0	0	0	0	0	0	0	0	#DIV/0!
Cognitive		0	0	0	0	0	0	0	0	#DIV/0!
Social		0	0	0	0	0	0	0	0	#DIV/0!
Symptom scales
Fatigue		0	0	0	0	0	0	0	0	#DIV/0!
Nausea / Vomiting		0	0	0	0	0	0	0	0	#DIV/0!
Pain		0	0	0	0	0	0	0	0	#DIV/0!
Single items
Dyspnoea		0	0	0	0	0	0	0	0	#DIV/0!
Insomnia		0	0	0	0	0	0	0	0	#DIV/0!
Appetite loss		0	0	0	0	0	0	0	0	#DIV/0!
Constipation		0	0	0	0	0	0	0	0	#DIV/0!
Diarrhoea		0	0	0	0	0	0	0	0	#DIV/0!
Financial difficulties		0	0	0	0	0	0	0	0	#DIV/0!
